# Supplementary material for: Retrospective Analysis of the Pharmaco-Utilization of VEGF Inhibitors and Health Care Costs among Patients with Wet Age-Related Macular Degeneration and Other Ocular Diseases in Italy
Source: Int J Environ Res Public Health. 2022 Feb 23;19(5):2548. doi: 10.3390/ijerph19052548 (PMC8909764; doi:10.3390/ijerph19052548)
Supplement: Supplementary file 1 [file ijerph-19-02548-s001.zip]

Archive with 1 entries (1 files):
- ijerph-1432693-SI.pdf
